# Supplementary material for: Differences in Inflammatory Marker Kinetics between the First and Second Wave of COVID-19 Patients Admitted to the ICU: A Retrospective, Single-Center Study
Source: J Clin Med. 2021 Jul 26;10(15):3290. doi: 10.3390/jcm10153290 (PMC8348515; doi:10.3390/jcm10153290)
Supplement: Supplementary file 1 [file jcm-10-03290-s001.zip]

Archive with 1 entries (1 files):
- jcm-1254454-supplementary.pdf
